# Supplementary material for: Core Circadian Clock Proteins as Biomarkers of Progression in Colorectal Cancer
Source: Biomedicines. 2021 Aug 6;9(8):967. doi: 10.3390/biomedicines9080967 (PMC8391187; doi:10.3390/biomedicines9080967)
Supplement: Supplementary file 1 [file biomedicines-09-00967-s001.zip]

Archive with 1 entries (1 files):
- biomedicines-1299128-supplementary.pdf
